# Supplementary material for: Macrophage Reprogramming via the Modulation of Unfolded Protein Response with siRNA-Loaded Magnetic Nanoparticles in a TAM-like Experimental Model
Source: Pharmaceutics. 2023 Jun 12;15(6):1711. doi: 10.3390/pharmaceutics15061711 (PMC10302170; doi:10.3390/pharmaceutics15061711)
Supplement: Supplementary file 1 [file pharmaceutics-15-01711-s001.zip]

Archive with 1 entries (1 files):
- pharmaceutics-2403562-supplementary.pdf
